# Supplementary material for: Anti-Inflammatory Activity of No-Ozone Cold Plasma in Porphyromonas gingivalis Lipopolysaccharide-Induced Periodontitis Rats
Source: Int J Mol Sci. 2024 Jun 3;25(11):6161. doi: 10.3390/ijms25116161 (PMC11172587; doi:10.3390/ijms25116161)
Supplement: Supplementary file 1 [file ijms-25-06161-s001.zip]

Archive with 1 entries (1 files):
- ijms-3028007-supplementary.pdf
